# Supplementary material for: Insect-Inspired Sequential Inspection Strategy Enables an Artificial Network of Four Neurons to Estimate Numerosity
Source: iScience. 2018 Dec 14;11:85–92. doi: 10.1016/j.isci.2018.12.009 (PMC6308245; doi:10.1016/j.isci.2018.12.009)
Supplement: Data S1. Supplemental Script Files, Related to Methods and Figures 1–3 — Custom MATLAB scripts for modeling the minimal neural network, and the associated input files: the stimuli and the flight paths from Howard et al. (2018) and Skorupski et al. (2018). [file mmc2.zip]

Archive with 28 entries (28 files):
- 2vs4counting_Figure2.mat
- counting.m
- get_input_from_track.m
- get_input_from_track_edges.m
- get_input_from_track_global_brightness.m
- i0_calculations.m
- i1_calculations.m
- i2_calculations.m
- i3_calculations.m
- i4_calculations.m
- i5_calculations.m
- i6_calculations.m
- items_0&1.mat
- items_2ci.mat
- items_2di.mat
- items_2sq.mat
- items_3ci.mat
- items_3di.mat
- items_3sq.mat
- items_4ci.mat
- items_4di.mat
- items_4sq.mat
- items_5ci.mat
- items_5di.mat
- items_5sq.mat
- items_6ci.mat
- items_6di.mat
- items_6sq.mat
