# Supplementary material for: Insect-Inspired Sequential Inspection Strategy Enables an Artificial Network of Four Neurons to Estimate Numerosity
Source: iScience. 2018 Dec 14;11:85–92. doi: 10.1016/j.isci.2018.12.009 (PMC6308245; doi:10.1016/j.isci.2018.12.009)
Supplement: Data S1. Supplemental Script Files, Related to Methods and Figures 1–3 — Custom MATLAB scripts for modeling the minimal neural network, and the associated input files: the stimuli and the flight paths from Howard et al. (2018) and Skorupski et al. (2018). [file mmc2.zip › counting.m]

%% neural network model for counting

function [final_evaluation] = counting(brightness_on, w_ib, w_bb, w_ic, w_cc, w_be, w_ce, reset_times, title_string)

% the function requires the following parameters as inputs:
% brightness_on: x-by-1 matrix as input to the neural network
% network weights: w_ib brightness (input) to brigtness working memory
%                  w_bb brightness working memory to brightness working memory
%                  w_ic brightness (input) to counting working memory
%                  w_cc counting working memory to counting working memory
%                  w_be brightness working memory to evaluation
%                  w_ce counting working memory to evaluation
% reset times: vector, the time steps at which the network is reset by
%    inhibiting the brightness working memory and the counting working
%    memory neurons; when analyzing tracks that involve more than one
%    stimulus, these are the times the bee leaves one stimulus
% title_string: title for the figure that plots the network dynamics

%%

brightness_on=vertcat (brightness_on, zeros(2,1)); %add two zeros without input for calculation to finish
total_time=size(brightness_on,1);

reset=zeros(total_time,1);
for i=1:size(reset_times,2)
    reset(reset_times(1,i),1)=1;
end


%%

brightness_tracker=zeros(total_time, 1);
counter=zeros(total_time,1);
evaluation=zeros(total_time,1);

for time_step=1:(total_time-2)
    
   brightness_tracker(time_step+1,1)= max(min((w_bb * brightness_tracker(time_step,1)...
       + w_ib * brightness_on(time_step,1) - reset(time_step,1)),1),0) ;
   
   counter(time_step+1,1)=  max(min((w_cc *counter(time_step,1)...
       + w_ic * brightness_on(time_step,1) - reset(time_step,1)),1),0) ;
   
   
   evaluation(time_step+2,1)= max(min((w_be *brightness_tracker(time_step+1,1)...
       + w_ce *counter(time_step,1)),1),0) ;
end
   

final_evaluation=evaluation(end);

%%

figure()

subplot(2,1,1)
plot(1:total_time, brightness_on)
hold on
plot(1:total_time, brightness_tracker)
hold on
plot(1:total_time, counter)
hold on
plot(1:total_time,evaluation)

legend('brightness','brightness WM', 'counting WM','evaluation')
axis([0 total_time 0 1])
xlabel('time')
ylabel('response')
title(title_string);

subplot(2,1,2)
plot(1:total_time, brightness_on)
hold on
plot(1:total_time,evaluation)

legend('brightness','evaluation')
axis([0 total_time 0 1])
xlabel('timestep')
ylabel('response')

end


 
