# Supplementary material for: Insect-Inspired Sequential Inspection Strategy Enables an Artificial Network of Four Neurons to Estimate Numerosity
Source: iScience. 2018 Dec 14;11:85–92. doi: 10.1016/j.isci.2018.12.009 (PMC6308245; doi:10.1016/j.isci.2018.12.009)
Supplement: Data S1. Supplemental Script Files, Related to Methods and Figures 1–3 — Custom MATLAB scripts for modeling the minimal neural network, and the associated input files: the stimuli and the flight paths from Howard et al. (2018) and Skorupski et al. (2018). [file mmc2.zip › get_input_from_track.m]

% calculates the total flicker

function[total_flicker]= get_input_from_track(stimulus_image, track_x,track_y, image_size_y, image_size_x, ...
    receptive_field_size_y, receptive_field_size_x)

bee_view_i = round(receptive_field_size_y / image_size_y *size(stimulus_image,1));
bee_view_j = round(receptive_field_size_x / image_size_x *size(stimulus_image,2));

%% get the weighting matrix for the receptive field

center_index_i=ceil(bee_view_i/2); %where is the center of the image
center_index_j=ceil(bee_view_j/2);

index_distance=zeros(bee_view_i); %how far are each pixels from the center
for i=1:bee_view_i
    for j=1:bee_view_j
        
        index_distance(i,j) = sqrt( power((i-center_index_i),2) + power((j-center_index_j),2) );
        
    end
end

weight_matrix= index_distance <= min(index_distance(center_index_i,1), index_distance(1,center_index_j)); %get a circle
%weight_matrix = max( ones(size(index_distance)) -  index_distance./ max(max(index_distance)) , 0); %weight input according to distance to center


%% get the brightness_on response for each track point

total_flicker=zeros(size(track_x,1)-1,1);

for track_point=1:(size(track_x,1)-1)
    
    % get what the bee sees at t point
    track_i_1= round(track_y(track_point,1)) - ceil(bee_view_i/2); %top left corner index
    track_j_1= round(track_x(track_point,1)) - ceil(bee_view_j/2);
    bee_view_t= stimulus_image(track_i_1: track_i_1+bee_view_i-1, ...
        track_j_1: track_j_1+bee_view_j-1);
    
    % get what the bee sees at the next time point
    track_i_1= round(track_y(track_point+1,1)) - ceil(bee_view_i/2); %top left corner index
    track_j_1= round(track_x(track_point+1,1)) - ceil(bee_view_j/2);
    bee_view_t1= stimulus_image(track_i_1: track_i_1+bee_view_i-1, ...
        track_j_1: track_j_1+bee_view_j-1);
    
    %showing the bee views
    %figure()
    %imshow(bee_view)
    
    %get the weightedtotal flicker of the receptive field
    total_flicker(track_point,1)= ...
        sum(sum (abs(- im2double(bee_view_t) + im2double(bee_view_t1)) .* weight_matrix ))... 
        / sum(sum(weight_matrix));
end


end

    
