# Supplementary material for: Insect-Inspired Sequential Inspection Strategy Enables an Artificial Network of Four Neurons to Estimate Numerosity
Source: iScience. 2018 Dec 14;11:85–92. doi: 10.1016/j.isci.2018.12.009 (PMC6308245; doi:10.1016/j.isci.2018.12.009)
Supplement: Data S1. Supplemental Script Files, Related to Methods and Figures 1–3 — Custom MATLAB scripts for modeling the minimal neural network, and the associated input files: the stimuli and the flight paths from Howard et al. (2018) and Skorupski et al. (2018). [file mmc2.zip › get_input_from_track_global_brightness.m]

% calculates the weighted brightness change

function[brightness_on]= get_input_from_track_global_brightness(stimulus_image, track_x,track_y, image_size_y, image_size_x, ...
    receptive_field_size_y, receptive_field_size_x)

bee_view_i = round(receptive_field_size_y / image_size_y *size(stimulus_image,1));
bee_view_j = round(receptive_field_size_x / image_size_x *size(stimulus_image,2));

%% get the weighting matrix for the receptive field

center_index_i=ceil(bee_view_i/2); %where is the center of the image
center_index_j=ceil(bee_view_j/2);

index_distance=zeros(bee_view_i); %how far are each pixels from the center
for i=1:bee_view_i
    for j=1:bee_view_j
        
        index_distance(i,j) = sqrt( power((i-center_index_i),2) + power((j-center_index_j),2) );
        
    end
end

%weight_matrix= index_distance <= min(index_distance(center_index_i,1), index_distance(1,center_index_j)); %get a circle
weight_matrix = max( ones(size(index_distance)) -  index_distance./ max(max(index_distance)) , 0); %weight input according to distance to center


%% get the brightness_on response for each track point

total_brightness=zeros(size(track_x,1),1);

for track_point=1:size(track_x,1)
    
    % get what the bee sees at that point
    track_i_1= round(track_y(track_point,1)) - ceil(bee_view_i/2); %top left corner index
    track_j_1= round(track_x(track_point,1)) - ceil(bee_view_j/2);
    bee_view= stimulus_image(track_i_1: track_i_1+bee_view_i-1, ...
        track_j_1: track_j_1+bee_view_j-1);
    
    %showing the bee views
    %figure()
    %imshow(bee_view)
    
    %get the weighted brightness of the receptive field
    total_brightness(track_point,1)=sum(sum(weight_matrix .* im2double(bee_view))) ./ ...
        sum(sum(weight_matrix));
end

brightness_increase=max(total_brightness(2:size(total_brightness,1),1) - ...
    total_brightness(1:(size(total_brightness,1)-1),1),0);

max_change = max(brightness_increase);
brightness_loglinear = log10 (brightness_increase/ max_change *9 + 1);

brightness_on= brightness_loglinear; % brightness_increase;  % change this line if you want different output

end

    
