# Supplementary material for: Insect-Inspired Sequential Inspection Strategy Enables an Artificial Network of Four Neurons to Estimate Numerosity
Source: iScience. 2018 Dec 14;11:85–92. doi: 10.1016/j.isci.2018.12.009 (PMC6308245; doi:10.1016/j.isci.2018.12.009)
Supplement: Data S1. Supplemental Script Files, Related to Methods and Figures 1–3 — Custom MATLAB scripts for modeling the minimal neural network, and the associated input files: the stimuli and the flight paths from Howard et al. (2018) and Skorupski et al. (2018). [file mmc2.zip › i3_calculations.m]

%%
% calculations for the stimuli used in Howard, S. R., Avargu�s-Weber, A.,
% Garcia, J. E., Greentree, A. D., and Dyer, A. G. (2018) Numerical ordering
% of zero in honey bees. Science 360, 1124�1126.
%
% number of items = 3

%%
% this script uses the input described in the main text. to generate the
% input described in the Supplemental Information, use the functions
% get_input_from_track_global_brightness and get_input_from_track_edges
% instead of get_input_from_track

%% weight parameters
w_ib= 1.2; % brightness (input) to brigtness working memory % if using different input: global brightness: 0.8; edge detector: 1.5
w_bb= 0.99; % brightness working memory to brightness working memory

w_ic= 0.075; %brightness (input) to counting working memory %if using different input: global brightness: 0.09; edge detector: 0.12
w_cc=0.999; % counting working memory to counting working memory

w_be=1; %brightness working memory to evaluation
w_ce=-1.1; %counting working memory to evaluation

%% reset times

reset_times=[]; %there are no reset times

%% parameters for getting bee views
                          
image_size_y=120; %mm (vertical)
image_size_x=120; %mm (horizontal)
receptive_field_size_y= 23; %mm ; 23 mm for 60 degress from 2 cms (vertical)
receptive_field_size_x= 23; %mm (horizontal)

%%

evaluations=NaN(21,1);


%% 3 circles

brightness_on_i3ci1=get_input_from_track(items3ci1, i3ci1_track_x,i3ci1_track_y, image_size_y, image_size_x, ...
    receptive_field_size_y, receptive_field_size_x);
evaluations(1,1)=counting(brightness_on_i3ci1, w_ib, w_bb, w_ic, w_cc, w_be, w_ce, reset_times, 'three');

figure()
imshow(items3ci1);
hold on
plot(i3ci1_track_x, i3ci1_track_y);

%%

brightness_on_i3ci2=get_input_from_track(items3ci2, i3ci2_track_x,i3ci2_track_y, image_size_y, image_size_x, ...
    receptive_field_size_y, receptive_field_size_x);
evaluations(2,1)=counting(brightness_on_i3ci2, w_ib, w_bb, w_ic, w_cc, w_be, w_ce, reset_times, 'three');

figure()
imshow(items3ci2);
hold on
plot(i3ci2_track_x, i3ci2_track_y);

%%

brightness_on_i3ci3=get_input_from_track(items3ci3, i3ci3_track_x,i3ci3_track_y, image_size_y, image_size_x, ...
    receptive_field_size_y, receptive_field_size_x);
evaluations(3,1)=counting(brightness_on_i3ci3, w_ib, w_bb, w_ic, w_cc, w_be, w_ce, reset_times, 'three');

figure()
imshow(items3ci3);
hold on
plot(i3ci3_track_x, i3ci3_track_y);

%%

brightness_on_i3ci4=get_input_from_track(items3ci4, i3ci4_track_x,i3ci4_track_y, image_size_y, image_size_x, ...
    receptive_field_size_y, receptive_field_size_x);
evaluations(4,1)=counting(brightness_on_i3ci4, w_ib, w_bb, w_ic, w_cc, w_be, w_ce, reset_times, 'three');

figure()
imshow(items3ci4);
hold on
plot(i3ci4_track_x, i3ci4_track_y);

%%

brightness_on_i3ci5=get_input_from_track(items3ci5, i3ci5_track_x,i3ci5_track_y, image_size_y, image_size_x, ...
    receptive_field_size_y, receptive_field_size_x);
evaluations(5,1)=counting(brightness_on_i3ci5, w_ib, w_bb, w_ic, w_cc, w_be, w_ce, reset_times, 'three');

figure()
imshow(items3ci5);
hold on
plot(i3ci5_track_x, i3ci5_track_y);

%%

brightness_on_i3ci6=get_input_from_track(items3ci6, i3ci6_track_x,i3ci6_track_y, image_size_y, image_size_x, ...
    receptive_field_size_y, receptive_field_size_x);
evaluations(6,1)=counting(brightness_on_i3ci6, w_ib, w_bb, w_ic, w_cc, w_be, w_ce, reset_times, 'three');

figure()
imshow(items3ci6);
hold on
plot(i3ci6_track_x, i3ci6_track_y);

%%

brightness_on_i3ci7=get_input_from_track(items3ci7, i3ci7_track_x,i3ci7_track_y, image_size_y, image_size_x, ...
    receptive_field_size_y, receptive_field_size_x);
evaluations(7,1)=counting(brightness_on_i3ci7, w_ib, w_bb, w_ic, w_cc, w_be, w_ce, reset_times, 'three');

figure()
imshow(items3ci7);
hold on
plot(i3ci7_track_x, i3ci7_track_y);

%% 3 diamonds

brightness_on_i3di1=get_input_from_track(items3di1, i3di1_track_x,i3di1_track_y, image_size_y, image_size_x, ...
    receptive_field_size_y, receptive_field_size_x);
evaluations(8,1)=counting(brightness_on_i3di1, w_ib, w_bb, w_ic, w_cc, w_be, w_ce, reset_times, 'three');

figure()
imshow(items3di1);
hold on
plot(i3di1_track_x, i3di1_track_y);

%%

brightness_on_i3di2=get_input_from_track(items3di2, i3di2_track_x,i3di2_track_y, image_size_y, image_size_x, ...
    receptive_field_size_y, receptive_field_size_x);
evaluations(9,1)=counting(brightness_on_i3di2, w_ib, w_bb, w_ic, w_cc, w_be, w_ce, reset_times, 'three');

figure()
imshow(items3di2);
hold on
plot(i3di2_track_x, i3di2_track_y);

%%

brightness_on_i3di3=get_input_from_track(items3di3, i3di3_track_x,i3di3_track_y, image_size_y, image_size_x, ...
    receptive_field_size_y, receptive_field_size_x);
evaluations(10,1)=counting(brightness_on_i3di3, w_ib, w_bb, w_ic, w_cc, w_be, w_ce, reset_times, 'three');

figure()
imshow(items3di3);
hold on
plot(i3di3_track_x, i3di3_track_y);

%%

brightness_on_i3di4=get_input_from_track(items3di4, i3di4_track_x,i3di4_track_y, image_size_y, image_size_x, ...
    receptive_field_size_y, receptive_field_size_x);
evaluations(11,1)=counting(brightness_on_i3di4, w_ib, w_bb, w_ic, w_cc, w_be, w_ce, reset_times, 'three');

figure()
imshow(items3di4);
hold on
plot(i3di4_track_x, i3di4_track_y);

%%

brightness_on_i3di5=get_input_from_track(items3di5, i3di5_track_x,i3di5_track_y, image_size_y, image_size_x, ...
    receptive_field_size_y, receptive_field_size_x);
evaluations(12,1)=counting(brightness_on_i3di5, w_ib, w_bb, w_ic, w_cc, w_be, w_ce, reset_times, 'three');

figure()
imshow(items3di5);
hold on
plot(i3di5_track_x, i3di5_track_y);

%%

brightness_on_i3di6=get_input_from_track(items3di6, i3di6_track_x,i3di6_track_y, image_size_y, image_size_x, ...
    receptive_field_size_y, receptive_field_size_x);
evaluations(13,1)=counting(brightness_on_i3di6, w_ib, w_bb, w_ic, w_cc, w_be, w_ce, reset_times, 'three');

figure()
imshow(items3di6);
hold on
plot(i3di6_track_x, i3di6_track_y);

%%

brightness_on_i3di7=get_input_from_track(items3di7, i3di7_track_x,i3di7_track_y, image_size_y, image_size_x, ...
    receptive_field_size_y, receptive_field_size_x);
evaluations(14,1)=counting(brightness_on_i3di7, w_ib, w_bb, w_ic, w_cc, w_be, w_ce, reset_times, 'three');

figure()
imshow(items3di7);
hold on
plot(i3di7_track_x, i3di7_track_y);

%% 3 squares

brightness_on_i3sq1=get_input_from_track(items3sq1, i3sq1_track_x,i3sq1_track_y, image_size_y, image_size_x, ...
    receptive_field_size_y, receptive_field_size_x);
evaluations(15,1)=counting(brightness_on_i3sq1, w_ib, w_bb, w_ic, w_cc, w_be, w_ce, reset_times, 'three');

figure()
imshow(items3sq1);
hold on
plot(i3sq1_track_x, i3sq1_track_y);

%%

brightness_on_i3sq2=get_input_from_track(items3sq2, i3sq2_track_x,i3sq2_track_y, image_size_y, image_size_x, ...
    receptive_field_size_y, receptive_field_size_x);
evaluations(16,1)=counting(brightness_on_i3sq2, w_ib, w_bb, w_ic, w_cc, w_be, w_ce, reset_times, 'three');

figure()
imshow(items3sq2);
hold on
plot(i3sq2_track_x, i3sq2_track_y);

%%

brightness_on_i3sq3=get_input_from_track(items3sq3, i3sq3_track_x,i3sq3_track_y, image_size_y, image_size_x, ...
    receptive_field_size_y, receptive_field_size_x);
evaluations(17,1)=counting(brightness_on_i3sq3, w_ib, w_bb, w_ic, w_cc, w_be, w_ce, reset_times, 'three');

figure()
imshow(items3sq3);
hold on
plot(i3sq3_track_x, i3sq3_track_y);

%%

brightness_on_i3sq4=get_input_from_track(items3sq4, i3sq4_track_x,i3sq4_track_y, image_size_y, image_size_x, ...
    receptive_field_size_y, receptive_field_size_x);
evaluations(18,1)=counting(brightness_on_i3sq4, w_ib, w_bb, w_ic, w_cc, w_be, w_ce, reset_times, 'three');

figure()
imshow(items3sq4);
hold on
plot(i3sq4_track_x, i3sq4_track_y);

%%

brightness_on_i3sq5=get_input_from_track(items3sq5, i3sq5_track_x,i3sq5_track_y, image_size_y, image_size_x, ...
    receptive_field_size_y, receptive_field_size_x);
evaluations(19,1)=counting(brightness_on_i3sq5, w_ib, w_bb, w_ic, w_cc, w_be, w_ce, reset_times, 'three');

figure()
imshow(items3sq5);
hold on
plot(i3sq5_track_x, i3sq5_track_y);

%%

brightness_on_i3sq6=get_input_from_track(items3sq6, i3sq6_track_x,i3sq6_track_y, image_size_y, image_size_x, ...
    receptive_field_size_y, receptive_field_size_x);
evaluations(20,1)=counting(brightness_on_i3sq6, w_ib, w_bb, w_ic, w_cc, w_be, w_ce, reset_times, 'three');

figure()
imshow(items3sq6);
hold on
plot(i3sq6_track_x, i3sq6_track_y);

%%

brightness_on_i3sq7=get_input_from_track(items3sq7, i3sq7_track_x,i3sq7_track_y, image_size_y, image_size_x, ...
    receptive_field_size_y, receptive_field_size_x);
evaluations(21,1)=counting(brightness_on_i3sq7, w_ib, w_bb, w_ic, w_cc, w_be, w_ce, reset_times, 'three');

figure()
imshow(items3sq7);
hold on
plot(i3sq7_track_x, i3sq7_track_y);
