# Supplementary material for: Insect-Inspired Sequential Inspection Strategy Enables an Artificial Network of Four Neurons to Estimate Numerosity
Source: iScience. 2018 Dec 14;11:85–92. doi: 10.1016/j.isci.2018.12.009 (PMC6308245; doi:10.1016/j.isci.2018.12.009)
Supplement: Data S1. Supplemental Script Files, Related to Methods and Figures 1–3 — Custom MATLAB scripts for modeling the minimal neural network, and the associated input files: the stimuli and the flight paths from Howard et al. (2018) and Skorupski et al. (2018). [file mmc2.zip › i4_calculations.m]

%%
% calculations for the stimuli used in Howard, S. R., Avargu�s-Weber, A.,
% Garcia, J. E., Greentree, A. D., and Dyer, A. G. (2018) Numerical ordering
% of zero in honey bees. Science 360, 1124�1126.
%
% number of items = 4

%%
% this script uses the input described in the main text. to generate the
% input described in the Supplemental Information, use the functions
% get_input_from_track_global_brightness and get_input_from_track_edges
% instead of get_input_from_track

%% weight parameters
w_ib= 1.2; % brightness (input) to brigtness working memory % if using different input: global brightness: 0.8; edge detector: 1.5
w_bb= 0.99; % brightness working memory to brightness working memory

w_ic= 0.075; %brightness (input) to counting working memory %if using different input: global brightness: 0.09; edge detector: 0.12
w_cc=0.999; % counting working memory to counting working memory

w_be=1; %brightness working memory to evaluation
w_ce=-1.1; %counting working memory to evaluation

%% reset times

reset_times=[]; %there are no reset times

%% parameters for getting bee views
                          
image_size_y=120; %mm (vertical)
image_size_x=120; %mm (horizontal)
receptive_field_size_y= 23; %mm ; 23 mm for 60 degress from 2 cms (vertical)
receptive_field_size_x= 23; %mm (horizontal)

%%

evaluations=NaN(21,1);


%% 4 circles

brightness_on_i4ci1=get_input_from_track(items4ci1, i4ci1_track_x,i4ci1_track_y, image_size_y, image_size_x, ...
    receptive_field_size_y, receptive_field_size_x);
evaluations(1,1)=counting(brightness_on_i4ci1, w_ib, w_bb, w_ic, w_cc, w_be, w_ce, reset_times, 'four');

figure()
imshow(items4ci1);
hold on
plot(i4ci1_track_x, i4ci1_track_y);

%%

brightness_on_i4ci2=get_input_from_track(items4ci2, i4ci2_track_x,i4ci2_track_y, image_size_y, image_size_x, ...
    receptive_field_size_y, receptive_field_size_x);
evaluations(2,1)=counting(brightness_on_i4ci2, w_ib, w_bb, w_ic, w_cc, w_be, w_ce, reset_times, 'four');

figure()
imshow(items4ci2);
hold on
plot(i4ci2_track_x, i4ci2_track_y);

%%

brightness_on_i4ci3=get_input_from_track(items4ci3, i4ci3_track_x,i4ci3_track_y, image_size_y, image_size_x, ...
    receptive_field_size_y, receptive_field_size_x);
evaluations(3,1)=counting(brightness_on_i4ci3, w_ib, w_bb, w_ic, w_cc, w_be, w_ce, reset_times, 'four');

figure()
imshow(items4ci3);
hold on
plot(i4ci3_track_x, i4ci3_track_y);

%%

brightness_on_i4ci4=get_input_from_track(items4ci4, i4ci4_track_x,i4ci4_track_y, image_size_y, image_size_x, ...
    receptive_field_size_y, receptive_field_size_x);
evaluations(4,1)=counting(brightness_on_i4ci4, w_ib, w_bb, w_ic, w_cc, w_be, w_ce, reset_times, 'four');

figure()
imshow(items4ci4);
hold on
plot(i4ci4_track_x, i4ci4_track_y);

%%

brightness_on_i4ci5=get_input_from_track(items4ci5, i4ci5_track_x,i4ci5_track_y, image_size_y, image_size_x, ...
    receptive_field_size_y, receptive_field_size_x);
evaluations(5,1)=counting(brightness_on_i4ci5, w_ib, w_bb, w_ic, w_cc, w_be, w_ce, reset_times, 'four');

figure()
imshow(items4ci5);
hold on
plot(i4ci5_track_x, i4ci5_track_y);

%%

brightness_on_i4ci6=get_input_from_track(items4ci6, i4ci6_track_x,i4ci6_track_y, image_size_y, image_size_x, ...
    receptive_field_size_y, receptive_field_size_x);
evaluations(6,1)=counting(brightness_on_i4ci6, w_ib, w_bb, w_ic, w_cc, w_be, w_ce, reset_times, 'four');

figure()
imshow(items4ci6);
hold on
plot(i4ci6_track_x, i4ci6_track_y);

%%

brightness_on_i4ci7=get_input_from_track(items4ci7, i4ci7_track_x,i4ci7_track_y, image_size_y, image_size_x, ...
    receptive_field_size_y, receptive_field_size_x);
evaluations(7,1)=counting(brightness_on_i4ci7, w_ib, w_bb, w_ic, w_cc, w_be, w_ce, reset_times, 'four');

figure()
imshow(items4ci7);
hold on
plot(i4ci7_track_x, i4ci7_track_y);

%% 4 diamonds

brightness_on_i4di1=get_input_from_track(items4di1, i4di1_track_x,i4di1_track_y, image_size_y, image_size_x, ...
    receptive_field_size_y, receptive_field_size_x);
evaluations(8,1)=counting(brightness_on_i4di1, w_ib, w_bb, w_ic, w_cc, w_be, w_ce, reset_times, 'four');

figure()
imshow(items4di1);
hold on
plot(i4di1_track_x, i4di1_track_y);

%%

brightness_on_i4di2=get_input_from_track(items4di2, i4di2_track_x,i4di2_track_y, image_size_y, image_size_x, ...
    receptive_field_size_y, receptive_field_size_x);
evaluations(9,1)=counting(brightness_on_i4di2, w_ib, w_bb, w_ic, w_cc, w_be, w_ce, reset_times, 'four');

figure()
imshow(items4di2);
hold on
plot(i4di2_track_x, i4di2_track_y);

%%

brightness_on_i4di3=get_input_from_track(items4di3, i4di3_track_x,i4di3_track_y, image_size_y, image_size_x, ...
    receptive_field_size_y, receptive_field_size_x);
evaluations(10,1)=counting(brightness_on_i4di3, w_ib, w_bb, w_ic, w_cc, w_be, w_ce, reset_times, 'four');

figure()
imshow(items4di3);
hold on
plot(i4di3_track_x, i4di3_track_y);

%%

brightness_on_i4di4=get_input_from_track(items4di4, i4di4_track_x,i4di4_track_y, image_size_y, image_size_x, ...
    receptive_field_size_y, receptive_field_size_x);
evaluations(11,1)=counting(brightness_on_i4di4, w_ib, w_bb, w_ic, w_cc, w_be, w_ce, reset_times, 'four');

figure()
imshow(items4di4);
hold on
plot(i4di4_track_x, i4di4_track_y);

%%

brightness_on_i4di5=get_input_from_track(items4di5, i4di5_track_x,i4di5_track_y, image_size_y, image_size_x, ...
    receptive_field_size_y, receptive_field_size_x);
evaluations(12,1)=counting(brightness_on_i4di5, w_ib, w_bb, w_ic, w_cc, w_be, w_ce, reset_times, 'four');

figure()
imshow(items4di5);
hold on
plot(i4di5_track_x, i4di5_track_y);

%%

brightness_on_i4di6=get_input_from_track(items4di6, i4di6_track_x,i4di6_track_y, image_size_y, image_size_x, ...
    receptive_field_size_y, receptive_field_size_x);
evaluations(13,1)=counting(brightness_on_i4di6, w_ib, w_bb, w_ic, w_cc, w_be, w_ce, reset_times, 'four');

figure()
imshow(items4di6);
hold on
plot(i4di6_track_x, i4di6_track_y);

%%

brightness_on_i4di7=get_input_from_track(items4di7, i4di7_track_x,i4di7_track_y, image_size_y, image_size_x, ...
    receptive_field_size_y, receptive_field_size_x);
evaluations(14,1)=counting(brightness_on_i4di7, w_ib, w_bb, w_ic, w_cc, w_be, w_ce, reset_times, 'four');

figure()
imshow(items4di7);
hold on
plot(i4di7_track_x, i4di7_track_y);

%% 4 squares

brightness_on_i4sq1=get_input_from_track(items4sq1, i4sq1_track_x,i4sq1_track_y, image_size_y, image_size_x, ...
    receptive_field_size_y, receptive_field_size_x);
evaluations(15,1)=counting(brightness_on_i4sq1, w_ib, w_bb, w_ic, w_cc, w_be, w_ce, reset_times, 'four');

figure()
imshow(items4sq1);
hold on
plot(i4sq1_track_x, i4sq1_track_y);

%%

brightness_on_i4sq2=get_input_from_track(items4sq2, i4sq2_track_x,i4sq2_track_y, image_size_y, image_size_x, ...
    receptive_field_size_y, receptive_field_size_x);
evaluations(16,1)=counting(brightness_on_i4sq2, w_ib, w_bb, w_ic, w_cc, w_be, w_ce, reset_times, 'four');

figure()
imshow(items4sq2);
hold on
plot(i4sq2_track_x, i4sq2_track_y);

%%

brightness_on_i4sq3=get_input_from_track(items4sq3, i4sq3_track_x,i4sq3_track_y, image_size_y, image_size_x, ...
    receptive_field_size_y, receptive_field_size_x);
evaluations(17,1)=counting(brightness_on_i4sq3, w_ib, w_bb, w_ic, w_cc, w_be, w_ce, reset_times, 'four');

figure()
imshow(items4sq3);
hold on
plot(i4sq3_track_x, i4sq3_track_y);

%%

brightness_on_i4sq4=get_input_from_track(items4sq4, i4sq4_track_x,i4sq4_track_y, image_size_y, image_size_x, ...
    receptive_field_size_y, receptive_field_size_x);
evaluations(18,1)=counting(brightness_on_i4sq4, w_ib, w_bb, w_ic, w_cc, w_be, w_ce, reset_times, 'four');

figure()
imshow(items4sq4);
hold on
plot(i4sq4_track_x, i4sq4_track_y);

%%

brightness_on_i4sq5=get_input_from_track(items4sq5, i4sq5_track_x,i4sq5_track_y, image_size_y, image_size_x, ...
    receptive_field_size_y, receptive_field_size_x);
evaluations(19,1)=counting(brightness_on_i4sq5, w_ib, w_bb, w_ic, w_cc, w_be, w_ce, reset_times, 'four');

figure()
imshow(items4sq5);
hold on
plot(i4sq5_track_x, i4sq5_track_y);

%%

brightness_on_i4sq6=get_input_from_track(items4sq6, i4sq6_track_x,i4sq6_track_y, image_size_y, image_size_x, ...
    receptive_field_size_y, receptive_field_size_x);
evaluations(20,1)=counting(brightness_on_i4sq6, w_ib, w_bb, w_ic, w_cc, w_be, w_ce, reset_times, 'four');

figure()
imshow(items4sq6);
hold on
plot(i4sq6_track_x, i4sq6_track_y);

%%

brightness_on_i4sq7=get_input_from_track(items4sq7, i4sq7_track_x,i4sq7_track_y, image_size_y, image_size_x, ...
    receptive_field_size_y, receptive_field_size_x);
evaluations(21,1)=counting(brightness_on_i4sq7, w_ib, w_bb, w_ic, w_cc, w_be, w_ce, reset_times, 'four');

figure()
imshow(items4sq7);
hold on
plot(i4sq7_track_x, i4sq7_track_y);
