# Supplementary material for: Insect-Inspired Sequential Inspection Strategy Enables an Artificial Network of Four Neurons to Estimate Numerosity
Source: iScience. 2018 Dec 14;11:85–92. doi: 10.1016/j.isci.2018.12.009 (PMC6308245; doi:10.1016/j.isci.2018.12.009)
Supplement: Data S1. Supplemental Script Files, Related to Methods and Figures 1–3 — Custom MATLAB scripts for modeling the minimal neural network, and the associated input files: the stimuli and the flight paths from Howard et al. (2018) and Skorupski et al. (2018). [file mmc2.zip › i5_calculations.m]

%%
% calculations for the stimuli used in Howard, S. R., Avargu�s-Weber, A.,
% Garcia, J. E., Greentree, A. D., and Dyer, A. G. (2018) Numerical ordering
% of zero in honey bees. Science 360, 1124�1126.
%
% number of items = 5

%%
% this script uses the input described in the main text. to generate the
% input described in the Supplemental Information, use the functions
% get_input_from_track_global_brightness and get_input_from_track_edges
% instead of get_input_from_track

%% weight parameters
w_ib= 1.2; % brightness (input) to brigtness working memory % if using different input: global brightness: 0.8; edge detector: 1.5
w_bb= 0.99; % brightness working memory to brightness working memory

w_ic= 0.075; %brightness (input) to counting working memory %if using different input: global brightness: 0.09; edge detector: 0.12
w_cc=0.999; % counting working memory to counting working memory

w_be=1; %brightness working memory to evaluation
w_ce=-1.1; %counting working memory to evaluation

%% reset times

reset_times=[]; % there are no reset times

%% parameters for getting bee views
                          
image_size_y=120; %mm (vertical)
image_size_x=120; %mm (horizontal)
receptive_field_size_y= 23; %mm ; 23 mm for 60 degress from 2 cms (vertical)
receptive_field_size_x= 23; %mm (horizontal)

%%

evaluations=NaN(21,1);


%% 5 circles

brightness_on_i5ci1=get_input_from_track(items5ci1, i5ci1_track_x,i5ci1_track_y, image_size_y, image_size_x, ...
    receptive_field_size_y, receptive_field_size_x);
evaluations(1,1)=counting(brightness_on_i5ci1, w_ib, w_bb, w_ic, w_cc, w_be, w_ce, reset_times, 'five');

figure()
imshow(items5ci1);
hold on
plot(i5ci1_track_x, i5ci1_track_y);

%%

brightness_on_i5ci2=get_input_from_track(items5ci2, i5ci2_track_x,i5ci2_track_y, image_size_y, image_size_x, ...
    receptive_field_size_y, receptive_field_size_x);
evaluations(2,1)=counting(brightness_on_i5ci2, w_ib, w_bb, w_ic, w_cc, w_be, w_ce, reset_times, 'five');

figure()
imshow(items5ci2);
hold on
plot(i5ci2_track_x, i5ci2_track_y);

%%

brightness_on_i5ci3=get_input_from_track(items5ci3, i5ci3_track_x,i5ci3_track_y, image_size_y, image_size_x, ...
    receptive_field_size_y, receptive_field_size_x);
evaluations(3,1)=counting(brightness_on_i5ci3, w_ib, w_bb, w_ic, w_cc, w_be, w_ce, reset_times, 'five');

figure()
imshow(items5ci3);
hold on
plot(i5ci3_track_x, i5ci3_track_y);

%%

brightness_on_i5ci4=get_input_from_track(items5ci4, i5ci4_track_x,i5ci4_track_y, image_size_y, image_size_x, ...
    receptive_field_size_y, receptive_field_size_x);
evaluations(4,1)=counting(brightness_on_i5ci4, w_ib, w_bb, w_ic, w_cc, w_be, w_ce, reset_times, 'five');

figure()
imshow(items5ci4);
hold on
plot(i5ci4_track_x, i5ci4_track_y);

%%

brightness_on_i5ci5=get_input_from_track(items5ci5, i5ci5_track_x,i5ci5_track_y, image_size_y, image_size_x, ...
    receptive_field_size_y, receptive_field_size_x);
evaluations(5,1)=counting(brightness_on_i5ci5, w_ib, w_bb, w_ic, w_cc, w_be, w_ce, reset_times, 'five');

figure()
imshow(items5ci5);
hold on
plot(i5ci5_track_x, i5ci5_track_y);

%%

brightness_on_i5ci6=get_input_from_track(items5ci6, i5ci6_track_x,i5ci6_track_y, image_size_y, image_size_x, ...
    receptive_field_size_y, receptive_field_size_x);
evaluations(6,1)=counting(brightness_on_i5ci6, w_ib, w_bb, w_ic, w_cc, w_be, w_ce, reset_times, 'five');

figure()
imshow(items5ci6);
hold on
plot(i5ci6_track_x, i5ci6_track_y);

%%

brightness_on_i5ci7=get_input_from_track(items5ci7, i5ci7_track_x,i5ci7_track_y, image_size_y, image_size_x, ...
    receptive_field_size_y, receptive_field_size_x);
evaluations(7,1)=counting(brightness_on_i5ci7, w_ib, w_bb, w_ic, w_cc, w_be, w_ce, reset_times, 'five');

figure()
imshow(items5ci7);
hold on
plot(i5ci7_track_x, i5ci7_track_y);

%% 5 diamonds

brightness_on_i5di1=get_input_from_track(items5di1, i5di1_track_x,i5di1_track_y, image_size_y, image_size_x, ...
    receptive_field_size_y, receptive_field_size_x);
evaluations(8,1)=counting(brightness_on_i5di1, w_ib, w_bb, w_ic, w_cc, w_be, w_ce, reset_times, 'five');

figure()
imshow(items5di1);
hold on
plot(i5di1_track_x, i5di1_track_y);

%%

brightness_on_i5di2=get_input_from_track(items5di2, i5di2_track_x,i5di2_track_y, image_size_y, image_size_x, ...
    receptive_field_size_y, receptive_field_size_x);
evaluations(9,1)=counting(brightness_on_i5di2, w_ib, w_bb, w_ic, w_cc, w_be, w_ce, reset_times, 'five');

figure()
imshow(items5di2);
hold on
plot(i5di2_track_x, i5di2_track_y);

%%

brightness_on_i5di3=get_input_from_track(items5di3, i5di3_track_x,i5di3_track_y, image_size_y, image_size_x, ...
    receptive_field_size_y, receptive_field_size_x);
evaluations(10,1)=counting(brightness_on_i5di3, w_ib, w_bb, w_ic, w_cc, w_be, w_ce, reset_times, 'five');

figure()
imshow(items5di3);
hold on
plot(i5di3_track_x, i5di3_track_y);

%%

brightness_on_i5di4=get_input_from_track(items5di4, i5di4_track_x,i5di4_track_y, image_size_y, image_size_x, ...
    receptive_field_size_y, receptive_field_size_x);
evaluations(11,1)=counting(brightness_on_i5di4, w_ib, w_bb, w_ic, w_cc, w_be, w_ce, reset_times, 'five');

figure()
imshow(items5di4);
hold on
plot(i5di4_track_x, i5di4_track_y);

%%

brightness_on_i5di5=get_input_from_track(items5di5, i5di5_track_x,i5di5_track_y, image_size_y, image_size_x, ...
    receptive_field_size_y, receptive_field_size_x);
evaluations(12,1)=counting(brightness_on_i5di5, w_ib, w_bb, w_ic, w_cc, w_be, w_ce, reset_times, 'five');

figure()
imshow(items5di5);
hold on
plot(i5di5_track_x, i5di5_track_y);

%%

brightness_on_i5di6=get_input_from_track(items5di6, i5di6_track_x,i5di6_track_y, image_size_y, image_size_x, ...
    receptive_field_size_y, receptive_field_size_x);
evaluations(13,1)=counting(brightness_on_i5di6, w_ib, w_bb, w_ic, w_cc, w_be, w_ce, reset_times, 'five');

figure()
imshow(items5di6);
hold on
plot(i5di6_track_x, i5di6_track_y);

%%

brightness_on_i5di7=get_input_from_track(items5di7, i5di7_track_x,i5di7_track_y, image_size_y, image_size_x, ...
    receptive_field_size_y, receptive_field_size_x);
evaluations(14,1)=counting(brightness_on_i5di7, w_ib, w_bb, w_ic, w_cc, w_be, w_ce, reset_times, 'five');

figure()
imshow(items5di7);
hold on
plot(i5di7_track_x, i5di7_track_y);

%% 5 squares

brightness_on_i5sq1=get_input_from_track(items5sq1, i5sq1_track_x,i5sq1_track_y, image_size_y, image_size_x, ...
    receptive_field_size_y, receptive_field_size_x);
evaluations(15,1)=counting(brightness_on_i5sq1, w_ib, w_bb, w_ic, w_cc, w_be, w_ce, reset_times, 'five');

figure()
imshow(items5sq1);
hold on
plot(i5sq1_track_x, i5sq1_track_y);

%%

brightness_on_i5sq2=get_input_from_track(items5sq2, i5sq2_track_x,i5sq2_track_y, image_size_y, image_size_x, ...
    receptive_field_size_y, receptive_field_size_x);
evaluations(16,1)=counting(brightness_on_i5sq2, w_ib, w_bb, w_ic, w_cc, w_be, w_ce, reset_times, 'five');

figure()
imshow(items5sq2);
hold on
plot(i5sq2_track_x, i5sq2_track_y);

%%

brightness_on_i5sq3=get_input_from_track(items5sq3, i5sq3_track_x,i5sq3_track_y, image_size_y, image_size_x, ...
    receptive_field_size_y, receptive_field_size_x);
evaluations(17,1)=counting(brightness_on_i5sq3, w_ib, w_bb, w_ic, w_cc, w_be, w_ce, reset_times, 'five');

figure()
imshow(items5sq3);
hold on
plot(i5sq3_track_x, i5sq3_track_y);

%%

brightness_on_i5sq4=get_input_from_track(items5sq4, i5sq4_track_x,i5sq4_track_y, image_size_y, image_size_x, ...
    receptive_field_size_y, receptive_field_size_x);
evaluations(18,1)=counting(brightness_on_i5sq4, w_ib, w_bb, w_ic, w_cc, w_be, w_ce, reset_times, 'five');

figure()
imshow(items5sq4);
hold on
plot(i5sq4_track_x, i5sq4_track_y);

%%

brightness_on_i5sq5=get_input_from_track(items5sq5, i5sq5_track_x,i5sq5_track_y, image_size_y, image_size_x, ...
    receptive_field_size_y, receptive_field_size_x);
evaluations(19,1)=counting(brightness_on_i5sq5, w_ib, w_bb, w_ic, w_cc, w_be, w_ce, reset_times, 'five');

figure()
imshow(items5sq5);
hold on
plot(i5sq5_track_x, i5sq5_track_y);

%%

brightness_on_i5sq6=get_input_from_track(items5sq6, i5sq6_track_x,i5sq6_track_y, image_size_y, image_size_x, ...
    receptive_field_size_y, receptive_field_size_x);
evaluations(20,1)=counting(brightness_on_i5sq6, w_ib, w_bb, w_ic, w_cc, w_be, w_ce, reset_times, 'five');

figure()
imshow(items5sq6);
hold on
plot(i5sq6_track_x, i5sq6_track_y);

%%

brightness_on_i5sq7=get_input_from_track(items5sq7, i5sq7_track_x,i5sq7_track_y, image_size_y, image_size_x, ...
    receptive_field_size_y, receptive_field_size_x);
evaluations(21,1)=counting(brightness_on_i5sq7, w_ib, w_bb, w_ic, w_cc, w_be, w_ce, reset_times, 'five');

figure()
imshow(items5sq7);
hold on
plot(i5sq7_track_x, i5sq7_track_y);
