# Supplementary material for: Insect-Inspired Sequential Inspection Strategy Enables an Artificial Network of Four Neurons to Estimate Numerosity
Source: iScience. 2018 Dec 14;11:85–92. doi: 10.1016/j.isci.2018.12.009 (PMC6308245; doi:10.1016/j.isci.2018.12.009)
Supplement: Data S1. Supplemental Script Files, Related to Methods and Figures 1–3 — Custom MATLAB scripts for modeling the minimal neural network, and the associated input files: the stimuli and the flight paths from Howard et al. (2018) and Skorupski et al. (2018). [file mmc2.zip › i6_calculations.m]

%%
% calculations for the stimuli used in Howard, S. R., Avargu�s-Weber, A.,
% Garcia, J. E., Greentree, A. D., and Dyer, A. G. (2018) Numerical ordering
% of zero in honey bees. Science 360, 1124�1126.
%
% number of items = 6

%%
% this script uses the input described in the main text. to generate the
% input described in the Supplemental Information, use the functions
% get_input_from_track_global_brightness and get_input_from_track_edges
% instead of get_input_from_track

%% weight parameters
w_ib= 1.2; % brightness (input) to brigtness working memory % if using different input: global brightness: 0.8; edge detector: 1.5
w_bb= 0.99; % brightness working memory to brightness working memory

w_ic= 0.075; %brightness (input) to counting working memory %if using different input: global brightness: 0.09; edge detector: 0.12
w_cc=0.999; % counting working memory to counting working memory

w_be=1; %brightness working memory to evaluation
w_ce=-1.1; %counting working memory to evaluation

%% reset times

reset_times=[]; % there are no reset times

%% parameters for getting bee views
                          
image_size_y=120; %mm (vertical)
image_size_x=120; %mm (horizontal)
receptive_field_size_y= 23; %mm ; 23 mm for 60 degress from 2 cms (vertical)
receptive_field_size_x= 23; %mm (horizontal)

%%

evaluations=NaN(15,1);


%% 6 circles

brightness_on_i6ci1=get_input_from_track(items6ci1, i6ci1_track_x,i6ci1_track_y, image_size_y, image_size_x, ...
    receptive_field_size_y, receptive_field_size_x);
evaluations(1,1)=counting(brightness_on_i6ci1, w_ib, w_bb, w_ic, w_cc, w_be, w_ce, reset_times, 'six');

figure()
imshow(items6ci1);
hold on
plot(i6ci1_track_x, i6ci1_track_y);

%%

brightness_on_i6ci2=get_input_from_track(items6ci2, i6ci2_track_x,i6ci2_track_y, image_size_y, image_size_x, ...
    receptive_field_size_y, receptive_field_size_x);
evaluations(2,1)=counting(brightness_on_i6ci2, w_ib, w_bb, w_ic, w_cc, w_be, w_ce, reset_times, 'six');

figure()
imshow(items6ci2);
hold on
plot(i6ci2_track_x, i6ci2_track_y);

%%

brightness_on_i6ci3=get_input_from_track(items6ci3, i6ci3_track_x,i6ci3_track_y, image_size_y, image_size_x, ...
    receptive_field_size_y, receptive_field_size_x);
evaluations(3,1)=counting(brightness_on_i6ci3, w_ib, w_bb, w_ic, w_cc, w_be, w_ce, reset_times, 'six');

figure()
imshow(items6ci3);
hold on
plot(i6ci3_track_x, i6ci3_track_y);

%%

brightness_on_i6ci4=get_input_from_track(items6ci4, i6ci4_track_x,i6ci4_track_y, image_size_y, image_size_x, ...
    receptive_field_size_y, receptive_field_size_x);
evaluations(4,1)=counting(brightness_on_i6ci4, w_ib, w_bb, w_ic, w_cc, w_be, w_ce, reset_times, 'six');

figure()
imshow(items6ci4);
hold on
plot(i6ci4_track_x, i6ci4_track_y);

%%

brightness_on_i6ci5=get_input_from_track(items6ci5, i6ci5_track_x,i6ci5_track_y, image_size_y, image_size_x, ...
    receptive_field_size_y, receptive_field_size_x);
evaluations(5,1)=counting(brightness_on_i6ci5, w_ib, w_bb, w_ic, w_cc, w_be, w_ce, reset_times, 'six');

figure()
imshow(items6ci5);
hold on
plot(i6ci5_track_x, i6ci5_track_y);

%% 6 diamonds

brightness_on_i6di1=get_input_from_track(items6di1, i6di1_track_x,i6di1_track_y, image_size_y, image_size_x, ...
    receptive_field_size_y, receptive_field_size_x);
evaluations(6,1)=counting(brightness_on_i6di1, w_ib, w_bb, w_ic, w_cc, w_be, w_ce, reset_times, 'six');

figure()
imshow(items6di1);
hold on
plot(i6di1_track_x, i6di1_track_y);

%%

brightness_on_i6di2=get_input_from_track(items6di2, i6di2_track_x,i6di2_track_y, image_size_y, image_size_x, ...
    receptive_field_size_y, receptive_field_size_x);
evaluations(7,1)=counting(brightness_on_i6di2, w_ib, w_bb, w_ic, w_cc, w_be, w_ce, reset_times, 'six');

figure()
imshow(items6di2);
hold on
plot(i6di2_track_x, i6di2_track_y);

%%

brightness_on_i6di3=get_input_from_track(items6di3, i6di3_track_x,i6di3_track_y, image_size_y, image_size_x, ...
    receptive_field_size_y, receptive_field_size_x);
evaluations(8,1)=counting(brightness_on_i6di3, w_ib, w_bb, w_ic, w_cc, w_be, w_ce, reset_times, 'six');

figure()
imshow(items6di3);
hold on
plot(i6di3_track_x, i6di3_track_y);

%%

brightness_on_i6di4=get_input_from_track(items6di4, i6di4_track_x,i6di4_track_y, image_size_y, image_size_x, ...
    receptive_field_size_y, receptive_field_size_x);
evaluations(9,1)=counting(brightness_on_i6di4, w_ib, w_bb, w_ic, w_cc, w_be, w_ce, reset_times, 'six');

figure()
imshow(items6di4);
hold on
plot(i6di4_track_x, i6di4_track_y);

%%

brightness_on_i6di5=get_input_from_track(items6di5, i6di5_track_x,i6di5_track_y, image_size_y, image_size_x, ...
    receptive_field_size_y, receptive_field_size_x);
evaluations(10,1)=counting(brightness_on_i6di5, w_ib, w_bb, w_ic, w_cc, w_be, w_ce, reset_times, 'six');

figure()
imshow(items6di5);
hold on
plot(i6di5_track_x, i6di5_track_y);

%% 6 squares

brightness_on_i6sq1=get_input_from_track(items6sq1, i6sq1_track_x,i6sq1_track_y, image_size_y, image_size_x, ...
    receptive_field_size_y, receptive_field_size_x);
evaluations(11,1)=counting(brightness_on_i6sq1, w_ib, w_bb, w_ic, w_cc, w_be, w_ce, reset_times, 'six');

figure()
imshow(items6sq1);
hold on
plot(i6sq1_track_x, i6sq1_track_y);

%%

brightness_on_i6sq2=get_input_from_track(items6sq2, i6sq2_track_x,i6sq2_track_y, image_size_y, image_size_x, ...
    receptive_field_size_y, receptive_field_size_x);
evaluations(12,1)=counting(brightness_on_i6sq2, w_ib, w_bb, w_ic, w_cc, w_be, w_ce, reset_times, 'six');

figure()
imshow(items6sq2);
hold on
plot(i6sq2_track_x, i6sq2_track_y);

%%

brightness_on_i6sq3=get_input_from_track(items6sq3, i6sq3_track_x,i6sq3_track_y, image_size_y, image_size_x, ...
    receptive_field_size_y, receptive_field_size_x);
evaluations(13,1)=counting(brightness_on_i6sq3, w_ib, w_bb, w_ic, w_cc, w_be, w_ce, reset_times, 'six');

figure()
imshow(items6sq3);
hold on
plot(i6sq3_track_x, i6sq3_track_y);

%%

brightness_on_i6sq4=get_input_from_track(items6sq4, i6sq4_track_x,i6sq4_track_y, image_size_y, image_size_x, ...
    receptive_field_size_y, receptive_field_size_x);
evaluations(14,1)=counting(brightness_on_i6sq4, w_ib, w_bb, w_ic, w_cc, w_be, w_ce, reset_times, 'six');

figure()
imshow(items6sq4);
hold on
plot(i6sq4_track_x, i6sq4_track_y);

%%

brightness_on_i6sq5=get_input_from_track(items6sq5, i6sq5_track_x,i6sq5_track_y, image_size_y, image_size_x, ...
    receptive_field_size_y, receptive_field_size_x);
evaluations(15,1)=counting(brightness_on_i6sq5, w_ib, w_bb, w_ic, w_cc, w_be, w_ce, reset_times, 'six');

figure()
imshow(items6sq5);
hold on
plot(i6sq5_track_x, i6sq5_track_y);
